# Supplementary material for: Colonization with Carbapenemase producing Enterobacterales (CPE) and associated alteration in microbiota composition in a tertiary care hospital in Egypt
Source: BMC Microbiol. 2026 Jan 27;26:58. doi: 10.1186/s12866-025-04575-3 (PMC12849274; doi:10.1186/s12866-025-04575-3)
Supplement: Supplementary file 1 — Supplementary Material 1 [file 12866_2025_4575_MOESM1_ESM.tsv]

Accession	Title	Status	Release Date	Created	Updated	Submission	BioSample.name	BioSample.organism_name
SAMN53260612	MIMARKS Survey related sample from metagenome	Released	11/16/25	2025-11-17T02:54:05.810Z	2025-11-17T02:54:05.810Z	SUB15774167	DMM22	metagenome
SAMN53260611	MIMARKS Survey related sample from metagenome	Released	11/16/25	2025-11-17T02:54:05.800Z	2025-11-17T02:54:05.800Z	SUB15774167	DMM21	metagenome
SAMN53260610	MIMARKS Survey related sample from metagenome	Released	11/16/25	2025-11-17T02:54:05.786Z	2025-11-17T02:54:05.786Z	SUB15774167	DMM20	metagenome
SAMN53260609	MIMARKS Survey related sample from metagenome	Released	11/16/25	2025-11-17T02:54:05.776Z	2025-11-17T02:54:05.776Z	SUB15774167	DMM19	metagenome
SAMN53260608	MIMARKS Survey related sample from metagenome	Released	11/16/25	2025-11-17T02:54:05.763Z	2025-11-17T02:54:05.763Z	SUB15774167	DMM18	metagenome
SAMN53260607	MIMARKS Survey related sample from metagenome	Released	11/16/25	2025-11-17T02:54:05.750Z	2025-11-17T02:54:05.750Z	SUB15774167	DMM17	metagenome
SAMN53260606	MIMARKS Survey related sample from metagenome	Released	11/16/25	2025-11-17T02:54:05.740Z	2025-11-17T02:54:05.740Z	SUB15774167	DMM16	metagenome
SAMN53260605	MIMARKS Survey related sample from metagenome	Released	11/16/25	2025-11-17T02:54:05.726Z	2025-11-17T02:54:05.726Z	SUB15774167	DMM15	metagenome
SAMN53260604	MIMARKS Survey related sample from metagenome	Released	11/16/25	2025-11-17T02:54:05.713Z	2025-11-17T02:54:05.713Z	SUB15774167	DMM14	metagenome
SAMN53260603	MIMARKS Survey related sample from metagenome	Released	11/16/25	2025-11-17T02:54:05.700Z	2025-11-17T02:54:05.700Z	SUB15774167	DMM13	metagenome
SAMN53260602	MIMARKS Survey related sample from metagenome	Released	11/16/25	2025-11-17T02:54:05.690Z	2025-11-17T02:54:05.690Z	SUB15774167	DMM12	metagenome
SAMN53260601	MIMARKS Survey related sample from metagenome	Released	11/16/25	2025-11-17T02:54:05.676Z	2025-11-17T02:54:05.676Z	SUB15774167	DMM11	metagenome
SAMN53260600	MIMARKS Survey related sample from metagenome	Released	11/16/25	2025-11-17T02:54:05.666Z	2025-11-17T02:54:05.666Z	SUB15774167	DMM10	metagenome
SAMN53260599	MIMARKS Survey related sample from metagenome	Released	11/16/25	2025-11-17T02:54:05.653Z	2025-11-17T02:54:05.653Z	SUB15774167	DMM9	metagenome
SAMN53260598	MIMARKS Survey related sample from metagenome	Released	11/16/25	2025-11-17T02:54:05.640Z	2025-11-17T02:54:05.640Z	SUB15774167	DMM8	metagenome
SAMN53260597	MIMARKS Survey related sample from metagenome	Released	11/16/25	2025-11-17T02:54:05.630Z	2025-11-17T02:54:05.630Z	SUB15774167	DMM7	metagenome
SAMN53260596	MIMARKS Survey related sample from metagenome	Released	11/16/25	2025-11-17T02:54:05.616Z	2025-11-17T02:54:05.616Z	SUB15774167	DMM6	metagenome
SAMN53260595	MIMARKS Survey related sample from metagenome	Released	11/16/25	2025-11-17T02:54:05.606Z	2025-11-17T02:54:05.606Z	SUB15774167	DMM5	metagenome
SAMN53260594	MIMARKS Survey related sample from metagenome	Released	11/16/25	2025-11-17T02:54:05.593Z	2025-11-17T02:54:05.593Z	SUB15774167	DMM4	metagenome
SAMN53260593	MIMARKS Survey related sample from metagenome	Released	11/16/25	2025-11-17T02:54:05.580Z	2025-11-17T02:54:05.580Z	SUB15774167	DMM3	metagenome
SAMN53260592	MIMARKS Survey related sample from metagenome	Released	11/16/25	2025-11-17T02:54:05.570Z	2025-11-17T02:54:05.570Z	SUB15774167	DMM2	metagenome
SAMN53260591	MIMARKS Survey related sample from metagenome	Released	11/16/25	2025-11-17T02:54:05.556Z	2025-11-17T02:54:05.556Z	SUB15774167	DMM1	metagenome
